# Supplementary material for: Cross-Cultural Adaptation of the Brazilian Portuguese-Translated Version of the Mini Sarcopenia Risk Assessment (MSRA) Questionnaire in Cancer Patients
Source: Clin Pract. 2021 Jun 16;11(2):395–403. doi: 10.3390/clinpract11020054 (PMC8293221; doi:10.3390/clinpract11020054)
Supplement: Supplementary file 1 [file clinpract-11-00054-s001.zip]

Archive with 1 entries (1 files):
- clinpract-1157541-supplementary.pdf
